# Supplementary material for: County Poverty Concentration and Disparities in Unintentional Injury Deaths: A Fourteen-Year Analysis of 1.6 Million U.S. Fatalities
Source: PLoS One. 2016 May 4;11(5):e0153516. doi: 10.1371/journal.pone.0153516 (PMC4856406; doi:10.1371/journal.pone.0153516)
Supplement: S1 Table — (XLSX) [file pone.0153516.s001.xlsx]

## Sheet: Sheet1
SI Table 1: Relative Risk of Mortality from Unintentional Injury: United States 1999-2012
																																		Specific Cause
					All																								Accidental
					Unintentional																								Discharge of																Exposure to
					Injuries								MVA								Falls								Firearms								Drowning								Fire/Smoke
			1999								1999								1999								1999								1999								1999
			1999				2012				1999				2012				1999				2012				1999				2012				1999				2012				1999				2012
		RR		(95% CI)		RR		(95% CI)		RR		(95% CI)		RR		(95% CI)		RR		(95% CI)		RR		(95% CI)		RR		(95% CI)		RR		(95% CI)		RR		(95% CI)		RR		(95% CI)		RR		(95% CI)		RR		(95% CI)
Age
0-14		0.32		(0.30,0.35)		0.32		(0.29,0.35)		0.19		(0.18,0.21)		0.16		(0.14,0.17)		0.34		(0.27,0.44)		0.2		(0.15,0.27)		0.23		(0.18,0.30)		0.35		(0.25,0.50)		0.99		(0.86,1.15)		1.05		(0.90,1.22)		1.96		(1.63,2.35)		2.01		(1.55,2.59)
15-24		Reference
25-44		0.95		(0.88,1.02)		1.35		(1.25,1.46)		0.68		(0.63,0.73)		0.85		(0.80,0.91)		1.93		(1.60,2.33)		2.05		(1.71,2.47)		0.54		(0.45,0.66)		0.71		(0.53,0.94)		0.67		(0.58,0.77)		0.83		(0.71,0.96)		1.63		(1.36,1.96)		2.17		(1.70,2.77)
45-64		1.02		(0.95,1.10)		1.63		(1.51,1.76)		0.62		(0.58,0.67)		0.79		(0.74,0.85)		5.15		(4.29,6.19)		9.03		(7.61,10.71)		0.37		(0.29,0.46)		0.62		(0.46,0.83)		0.6		(0.51,0.70)		0.94		(0.81,1.09)		2.37		(1.97,2.84)		5.24		(4.15,6.60)
65-84		2.11		(1.95,2.27)		2.57		(2.36,2.78)		0.95		(0.88,1.03)		0.96		(0.89,1.04)		31.07		(26.04,37.06)		62.34		(52.73,73.70)		0.3		(0.22,0.40)		0.58		(0.41,0.84)		0.78		(0.66,0.93)		0.99		(0.84,1.18)		6.62		(5.53,7.93)		10.74		(8.50,13.56)
>85		8.51		(7.85,9.23)		12.11		(11.12,13.18)		1.45		(1.31,1.60)		1.55		(1.40,1.71)		200.66		(167.8,239.8)		429.29		(363.1,507.5)		0.5		(0.26,0.95)		0.31		(0.11,0.85)		1.37		(1.03,1.82)		1.45		(1.12,1.88)		14.19		(11.47,17.56)		21.07		(16.21,27.38)
Race/Ethnicity
White		Reference
Black		1.12		(1.06,1.19)		0.76		(0.72,0.82)		1.09		(1.03,1.16)		0.99		(0.93,1.05)		0.73		(0.66,0.82)		0.48		(0.44,0.53)		1.47		(1.21,1.79)		1.45		(1.12,1.88)		1.56		(1.38,1.77)		1.26		(1.12,1.43)		2.76		(2.49,3.06)		1.82		(1.62,2.04)
Hispanic		0.88		(0.83,0.94)		0.65		(0.61,0.69)		1		(0.94,1.07)		0.89		(0.84,0.95)		0.81		(0.71,0.91)		0.66		(0.61,0.73)		0.65		(0.49,0.86)		0.56		(0.40,0.78)		1.16		(1.00,1.33)		0.65		(0.56,0.74)		0.73		(0.62,0.87)		0.59		(0.49,0.70)
Other		0.88		(0.82,0.94)		0.69		(0.64,0.74)		1.02		(0.94,1.10)		0.79		(0.73,0.85)		0.72		(0.62,0.84)		0.65		(0.58,0.73)		0.5		(0.31,0.81)		0.46		(0.26,0.81)		1.27		(1.06,1.52)		1.31		(1.12,1.53)		0.71		(0.56,0.91)		0.68		(0.53,0.86)
Sex
Female		Reference
Male		2.25		(2.15,2.35)		2.05		(1.96,2.15)		2.15		(2.06,2.25)		2.36		(2.25,2.47)		2.47		(2.26,2.69)		1.99		(1.85,2.14)		6.24		(5.09,7.63)		6.68		(5.14,8.70)		4.19		(3.77,4.66)		3.74		(3.38,4.13)		1.83		(1.68,2.01)		1.71		(1.56,1.88)
Urbanism
Large Central Metro		Reference
Large Fringe Metro		1.23		(1.14,1.32)		1.08		(1.00,1.17)		1.62		(1.49,1.75)		1.44		(1.33,1.55)		0.81		(0.71,0.93)		0.87		(0.79,0.97)		1.58		(1.18,2.12)		1.44		(0.96,2.14)		1.1		(0.94,1.30)		1.15		(0.98,1.33)		1.22		(1.05,1.43)		1.23		(1.04,1.45)
Medium Metro		1.37		(1.27,1.47)		1.25		(1.15,1.35)		1.68		(1.56,1.81)		1.48		(1.37,1.60)		0.92		(0.81,1.04)		0.99		(0.89,1.09)		1.85		(1.44,2.38)		2.35		(1.67,3.30)		1.31		(1.13,1.52)		1.26		(1.09,1.45)		1.5		(1.31,1.73)		1.42		(1.23,1.65)
Small Metro		1.5		(1.39,1.61)		1.37		(1.26,1.49)		1.86		(1.71,2.01)		1.76		(1.62,1.91)		0.99		(0.86,1.14)		0.94		(0.83,1.06)		2.07		(1.56,2.74)		3.15		(2.18,4.53)		1.46		(1.24,1.72)		1.23		(1.04,1.45)		1.64		(1.40,1.91)		1.93		(1.64,2.27)
Micropolitan		1.82		(1.69,1.96)		1.62		(1.49,1.76)		2.43		(2.25,2.62)		2.32		(2.14,2.51)		0.92		(0.80,1.06)		0.99		(0.88,1.11)		3.39		(2.64,4.35)		3.54		(2.48,5.04)		1.55		(1.32,1.82)		1.55		(1.32,1.82)		1.95		(1.68,2.26)		2.14		(1.83,2.50)
Rural		2.34		(2.16,2.53)		1.95		(1.79,2.13)		3.31		(3.05,3.59)		3.14		(2.89,3.42)		0.95		(0.81,1.10)		0.99		(0.87,1.12)		4.47		(3.46,5.79)		4.18		(2.86,6.11)		1.94		(1.64,2.30)		1.64		(1.37,1.95)		2.3		(1.96,2.70)		2.99		(2.54,3.52)
County Poverty
0-<5%		Reference
5-<10%		1.13		(1.01,1.26)		1.27		(1.06,1.52)		1.21		(1.06,1.37)		1.5		(1.17,1.92)		0.89		(0.72,1.10)		1.24		(0.93,1.65)		1.22		(0.64,2.33)		1.27		(0.17,9.46)		1.33		(0.98,1.79)		1.61		(0.81,3.22)		1.62		(1.16,2.27)		1.79		(0.66,4.87)
10-<15%		1.33		(1.19,1.49)		1.44		(1.20,1.71)		1.55		(1.36,1.76)		1.76		(1.38,2.26)		0.9		(0.73,1.12)		1.23		(0.93,1.64)		2.95		(1.55,5.62)		1.77		(0.24,13.06)		1.58		(1.17,2.14)		2.08		(1.05,4.12)		2.45		(1.75,3.43)		2.17		(0.80,5.85)
15-<20%		1.41		(1.26,1.57)		1.56		(1.31,1.87)		1.7		(1.50,1.94)		2.11		(1.65,2.71)		0.85		(0.68,1.06)		1.21		(0.91,1.62)		3.23		(1.67,6.25)		2.09		(0.28,15.52)		1.53		(1.12,2.10)		2.29		(1.15,4.57)		2.5		(1.77,3.53)		2.73		(1.01,7.40)
≥20%		1.49		(1.33,1.68)		1.72		(1.44,2.05)		1.79		(1.56,2.06)		2.44		(1.90,3.12)		0.89		(0.70,1.12)		1.13		(0.85,1.51)		3.76		(1.89,7.45)		3.02		(0.41,22.43)		1.52		(1.09,2.13)		2.26		(1.13,4.51)		2.49		(1.73,3.58)		3.65		(1.35,9.90)
[truncated: 4 more columns]
