# Supplementary material for: County Poverty Concentration and Disparities in Unintentional Injury Deaths: A Fourteen-Year Analysis of 1.6 Million U.S. Fatalities
Source: PLoS One. 2016 May 4;11(5):e0153516. doi: 10.1371/journal.pone.0153516 (PMC4856406; doi:10.1371/journal.pone.0153516)
Supplement: S2 Table — (XLSX) [file pone.0153516.s002.xlsx]

## Sheet: Sheet1
SI Table 2: Mortality Trendsa by County Poverty Category
			1999								1999				Accidental Discharge				1999				Exposure to				1999
			All Unintentional				MVA				Falls				Of Firearms				Drowning				Smoke/Fire				Poisoning
		Coef		(95% CI)		Coef		(95% CI)		Coef		(95% CI)		Coef		(95% CI)		Coef		(95% CI)		Coef		(95% CI)		Coef		(95% CI)
County Poverty
0-<5%		Reference
5-<10%		1.48388		(-0.88,3.85)		1.67089		(0.14,3.21)		-1.2787		(-1.86,-0.71)		0.0261087		(-0.03,0.08)		0.144191		(0.02,0.28)		0.248851		(0.12,0.39)		0.421798		(-0.35,1.19)
10-<15%		5.63544		(3.28,8.0)		4.01132		(2.48,5.55)		-1.44086		(-2.02,-0.87)		0.136703		(0.09,0.19)		0.315571		(0.19,0.45)		0.481567		(0.35,0.62)		1.48831		(0.73,2.26)
15-<20%		3.53991		(1.18,5.91)		4.14118		(2.61,5.68)		-2.29971		(-2.88,-1.73)		0.169015		(0.13,0.22)		0.237965		(0.11,0.37)		0.49582		(0.36,0.64)		0.959351		(0.2,1.73)
≥20%		7.26111		(4.9,9.63)		6.59345		(5.06,8.13)		-2.54769		(-3.13,-1.98)		0.337694		(0.29,0.39)		0.227823		(0.1,0.36)		0.701209		(0.57,0.84)		1.54927		(0.79,2.32)
Time (1999-2012)		-0.324523		(-0.59,-0.07)		-0.41725		(-0.58,-0.25)		0.199386		(0.14,0.26)		-0.0097652		(-0.02,-0.01)		-0.0244083		(-0.04,-0.02)		-0.0191192		(-0.04,-0.01)		0.243646		(0.17,0.33)
Poverty*Time Interaction
0-<5%		Reference
5-<10%		0.386844		(0.03,0.76)		0.0034184		(-0.24,0.24)		0.0741073		(-0.02,0.17)		0.0011494		(-0.01,0.01)		0.0171669		(-0.01,0.04)		-0.0092351		(-0.04,0.02)		0.22062		(0.11,0.34)
10-<15%		0.671111		(0.31,1.04)		0.0371427		(-0.2,0.28)		0.132765		(0.05,0.23)		-0.0025935		(-0.01,0.01)		0.0184634		(-0.01,0.04)		-0.0126622		(-0.04,0.01)		0.383512		(0.27,0.51)
15-<20%		0.857236		(0.5,1.23)		0.0696016		(-0.17,0.31)		0.147458		(0.06,0.24)		-0.0022449		(-0.01,0.01)		0.0251039		(0.01,0.05)		0.0002285		(-0.03,0.03)		0.403016		(0.29,0.53)
≥20%		0.69953		(0.34,1.07)		0.0321767		(-0.21,0.27)		0.0496532		(-0.04,0.14)		-0.0104706		(-0.02,-0.01)		0.0271319		(0.01,0.05)		0.0022397		(-0.02,0.03)		0.403224		(0.29,0.53)
a dependent variable is age-standardized (2000 referrant) mortality rate
