# Supplementary material for: County Poverty Concentration and Disparities in Unintentional Injury Deaths: A Fourteen-Year Analysis of 1.6 Million U.S. Fatalities
Source: PLoS One. 2016 May 4;11(5):e0153516. doi: 10.1371/journal.pone.0153516 (PMC4856406; doi:10.1371/journal.pone.0153516)
Supplement: S3 Table — (XLSX) [file pone.0153516.s003.xlsx]

## Sheet: Sheet1
SI Table 3: Injury Fatalities, Population Attributable Fraction, and Attributable Deaths for County Poverty, 1999-2010
																																				Specific Cause
				All
				Unintentional
				Injuries									MVA									Falls									Firearms									Drowning									Exposure to Smoke/Fire
	Total		PAF				Attributable Deaths			Total		PAF				Attributable Deaths			Total		PAF				Attributable Deaths			Total		PAF				Attributable Deaths			Total		PAF				Attributable Deaths			Total		PAF
Year	Deaths	Lower Limit		Upper Limit		Lower Limit		Upper Limit		Deaths	Lower Limit		Upper Limit		Lower Limit		Upper Limit		Deaths	Lower Limit		Upper Limit		Lower Limit		Upper Limit		Deaths	Lower Limit		Upper Limit		Lower Limit		Upper Limit		Deaths	Lower Limit		Upper Limit		Lower Limit		Upper Limit		Deaths	Lower Limit		Upper Limit
1999	97860	0.125299		0.296867		12261.7		29051.4		97860	0.222034		0.394797		21728.2		38634.8		97860	0.273422		0.0887809		26757.1		2375.52		97860	0.214321		0.782131		20973.5		76539.3		97860	0.0797273		0.494461		7802.11		48388		97860	0.346843		0.665413
2000	97900	0.0676312		0.240073		6621.09		23503.1		97900	0.140789		0.320737		13783.2		31400.1		97900	0.29159		0.00981281		28546.7		280.123		97900	0.0995813		0.67742		9749.01		66319.4		97900	0.0924697		0.467097		9052.78		45728.8		97900	0.279315		0.594927
2001	101537	0.131185		0.305597		13320.1		31029.4		101537	0.176876		0.357775		17959.5		36327.4		101537	0.321597		0.0107086		32654		349.678		101537	0.296099		0.796167		30065		80840.5		101537	0.117064		0.506801		11886.3		51459.1		101537	0.278973		0.593417
2002	106742	0.109039		0.31618		11639		33749.7		106742	0.152553		0.36802		16283.8		39283.2		106742	0.352388		0.03		37614.6		1128		106742	0.21025		0.772374		22442.5		82444.8		106742	0.126174		0.535361		13468		57145.5		106742	0.467514		0.750327
2003	109277	0.11126		0.332381		12158.2		36321.5		109277	0.186174		0.407144		20344.6		44491.5		109277	0.448122		0.12		48969.5		5876		109277	0.142949		0.888453		15621		97087.5		109277	0.133159		0.61323		14551.2		67011.9		109277	0.514716		0.821577
2004	112012	0.179259		0.390536		20079.2		43744.7		112012	0.232139		0.45361		26002.4		50809.8		112012	0.317515		0.121069		35565.5		4305.87		112012	0.391438		0.742166		43845.8		83131.5		112012	0.03		0.554012		3360.36		62056		112012	0.105129		0.638014
2005	117809	0.254781		0.415893		30015.5		48996		117809	0.280586		0.456684		33055.6		53801.5		117809	0.232092		0.125202		27342.5		3423.34		117809	0.268997		0.905938		31690.3		106728		117809	0.107578		0.532371		12673.7		62718.1		117809	0.313791		0.681325
2006	121599	0.24966		0.43412		30358.4		52788.5		121599	0.23282		0.437729		28310.7		53227.4		121599	0.227634		0.176262		27680		4878.95		121599	0.254882		0.715873		30993.5		87049.4		121599	0.1		0.401488		12159.9		48820.5		121599	0.223015		0.636934
2007	123706	0.293311		0.458719		36284.3		56746.3		123706	0.412422		0.562805		51019		69622.4		123706	0.250109		0.117566		30940		3637.5		123706	0.419564		0.945505		51902.6		116965		123706	0.261516		0.620507		32351.2		76760.5		123706	0.125356		0.547625
2008	121902	0.251716		0.427523		30684.7		52116		121902	0.379063		0.536071		46208.5		65348.1		121902	0.224135		0.136202		27322.5		3721.37		121902	0.306267		0.91259		37334.6		111247		121902	0.0464515		0.483584		5662.53		58949.8		121902	0.228959		0.635073
2009	118021	0.204848		0.418218		24176.3		49358.5		118021	0.279792		0.505071		33021.3		59609		118021	0.293134		0.0960007		34596		3321.24		118021	0.419332		0.898786		49490		106076		118021	0.184756		0.685691		21805.1		80925.9		118021	0.352067		0.843744
2010	120859	0.268949		0.500373		32504.9		60474.6		120859	0.228122		0.535589		27570.6		64730.8		120859	0.238395		0.276114		28812.2		7955.45		120859	0.24973		0.614477		30182.1		74265.1		120859	0.350196		0.934659		42324.3		112962		120859	0.0159659		0.899936
2011	126438	0.228122		0.476266		28843.3		60218.1		126438	0.34914		0.632937		44144.6		80027.3		126438	0.319479		0.182848		40394.3		7386		126438	0.667516		0.943085		84399.4		119242		126438	0.475532		0.98972		60125.4		125138		126438	0.01		0.896195
2012	127792	0.22385		0.454588		28606.3		58092.7		127792	0.364086		0.612058		46527.3		78216.1		127792	0.0786992		0.387379		10057.1		3895.93		127792	0.714291		0.935016		91280.7		119488		127792	0.0807356		0.767085		10317.4		98027.3		127792	0.02		0.859871
TOTAL	1603454	0.192779		0.390524		317553		626187		1603454	0.259757		0.470073		425959		753741		1603454	0.276308		0.11		437252		38527		1603454	0.02		0.82357		50049		1.32742e+06		1603454	0.14		0.61329		226500		983383		1603454	0.230167		0.718884
Source: National Center for Health Statistics (Compressed Mortality File 1999-2010)
Numbers in italics are Preventative Fractions (PF) and the corresponding Preventable Deaths, calculated when the PAF is negative, using the following equation: (1-PF = 1/[1-PAF]). The PF is the proportion reduction in the outcome if all individuals were exposed to a protective factor.
